# Supplementary material for: Use of Arthropod Rarity for Area Prioritisation: Insights from the Azorean Islands
Source: PLoS One. 2012 Mar 30;7(3):e33995. doi: 10.1371/journal.pone.0033995 (PMC3316514; doi:10.1371/journal.pone.0033995)
Supplement: Information S2 — Endemic status, number of occupied islands, number of occupied habitats, Shannon H ′ index of habitat specificity and abundance of each arthropod species found in the Azorean forest fragments. (XLS) [file pone.0033995.s002.xls]

## Sheet: Supporting Information S2 
Use of Arthropod Rarity for Area Prioritisation: Insights from the Azorean Islands
Simone Fattorini1,2,*, Pedro Cardoso1,3, François Rigal1, Paulo A. V. Borges1 1 Azorean Biodiversity Group, Universidade dos Açores, Departamento de Ciências Agrárias CITA-A, Pico da Urze, 9700-042 Angra do Heroísmo, Portugal 2 Water Ecology Team, Department of Biotechnology and Biosciences, University of Milano Bicocca, Piazza della Scienza 2, 20126 Milan, Italy 3 Smithsonian Institution, Nation…
Supporting Information S2
Endemic status, number of occupied islands, number of occupied habitats, Shannon index of habitat specificity and abundance of each arthropod species found in the Azorean forest fragments

## Sheet: Table S2
Class	Order	Family	Species	Endemic status	N Islands	N Habitats	Shannon Habitat	Abundance
Arachnida	Araneae	Clubionidae	Cheiracanthium jorgeense Wunderlich	SIE	1	1	0	0.078125
Arachnida	Araneae	Clubionidae	Cheiracanthium floresense Wunderlich	SIE	1	1	0	0.178571
Arachnida	Araneae	Linyphiidae	Acorigone zebraneus Wunderlich	SIE	1	1	0	0.0390625
Arachnida	Araneae	Linyphiidae	Meioneta depigmentata (Wunderlich)	SIE	1	3	0.6513	0.772321
Arachnida	Araneae	Oonopidae	Orchestina furcillata Wunderlich	SIE	1	1	0	0.0166667
Insecta	Coleoptera	Carabidae	Trechus terrabravensis Borges, Serrano & Amorim	SIE	1	1	0	0.0653846
Insecta	Coleoptera	Carabidae	Calathus lundbladi Colas	SIE	1	1	0	0.0333333
Insecta	Coleoptera	Carabidae	Cedrorum azoricus caveirensis Borges & Serrano	SIE	1	2	0.6365	0.0986842
Insecta	Coleoptera	Curculionidae	Drouetius borgesi sanctmichaelis Machado	SIE	1	1	0	0.025
Insecta	Coleoptera	Curculionidae	Drouetius borgesi borgesi Machado	SIE	1	3	0.5126	0.0512821
Insecta	Coleoptera	Curculionidae	Caulotrupis parvus Israelson	SIE	1	2	0.6109	0.0694444
Insecta	Coleoptera	Elateridae	Athous pomboi Platia & Borges	SIE	1	1	0	0.0208333
Insecta	Coleoptera	Zopheridae	Tarphius serranoi Borges	SIE	1	2	0.5269	0.388889
Insecta	Coleoptera	Zopheridae	Tarphius pomboi Borges	SIE	1	3	0.7681	0.548611
Insecta	Coleoptera	Zopheridae	Tarphius rufonodulosus Israelson	SIE	1	3	0.9354	0.111111
Insecta	Coleoptera	Zopheridae	Tarphius wollastoni Crotch	SIE	1	3	0.9462	0.308036
Insecta	Hemiptera	Cixiidae	Cixius azoricus azoropicoi Remane & Ashe	SIE	1	1	0	0.00657895
Insecta	Hemiptera	Cixiidae	Cixius azopifajo Remane & Asche	SIE	1	2	0.08522	2.61184
Insecta	Hemiptera	Cixiidae	Cixius azopifajo azojo Remane & Asche	SIE	1	1	0	1.41406
Insecta	Hemiptera	Cixiidae	Cixius azomariae Remane & Asche	SIE	1	1	0	0.340278
Insecta	Hemiptera	Cixiidae	Cixius azoterceirae Remane & Asche	SIE	1	5	0.6295	0.713462
Insecta	Hemiptera	Cixiidae	Cixius insularis Lindberg	SIE	1	2	0.2307	1.73333
Insecta	Hemiptera	Cixiidae	Cixius azofloresi Remane & Asche	SIE	1	2	0.2485	0.834821
Insecta	Hemiptera	Cixiidae	Cixius azopifajo azofa Remane & Asche	SIE	1	2	0.1828	0.458333
Insecta	Lepidoptera	Geometridae	Cyclophora pupillaria granti Prout	SIE	1	1	0	0.166667
Insecta	Lepidoptera	Nymphalidae	Hipparchia miguelensis (Le Cerf)	SIE	1	2	0.08958	0.1
Arachnida	Araneae	Araneidae	Gibbaranea occidentalis Wunderlich	AZE	7	4	0.08504	3.25648
Arachnida	Araneae	Dictynidae	Emblyna acoreensis Wunderlich	AZE	4	3	1.004	0.343543
Arachnida	Araneae	Linyphiidae	Agyneta rugosa Wunderlich	AZE	1	1	0	0.00520833
Arachnida	Araneae	Linyphiidae	Porrhomma borgesi Wunderlich	AZE	3	3	0.9557	0.0453779
Arachnida	Araneae	Linyphiidae	Savigniorrhipis acoreensis Wunderlich	AZE	7	1	0	5.16647
Arachnida	Araneae	Linyphiidae	Lepthyphantes acoreensis Wunderlich	AZE	7	4	1.12	0.833618
Arachnida	Araneae	Linyphiidae	Acorigone acoreensis (Wunderlich)	AZE	7	3	0.7258	0.752782
Arachnida	Araneae	Linyphiidae	Walckenaeria grandis (Wunderlich)	AZE	4	3	0.9003	0.140009
Arachnida	Araneae	Linyphiidae	Minicia floresensis Wunderlich	AZE	5	4	1.216	0.841842
Arachnida	Araneae	Lycosidae	Pardosa acorensis Simon	AZE	8	6	1.471	6.73148
Arachnida	Araneae	Pisauridae	Pisaura acoreensis Wunderlich	AZE	6	3	0.5633	0.43022
Arachnida	Araneae	Salticidae	Neon acoreensis Wunderlich	AZE	6	5	0.8461	0.161898
Arachnida	Araneae	Tetragnathidae	Sancus acoreensis (Wunderlich)	AZE	7	3	0.1487	3.52464
Arachnida	Araneae	Theridiidae	Lasaeola oceanica Simon	AZE	7	1	0	0.812507
Arachnida	Araneae	Theridiidae	Rugathodes acoreensis Wunderlich	AZE	7	4	0.3526	3.60264
Insecta	Coleoptera	Carabidae	Cedrorum azoricus azoricus Borges & Serrano	AZE	1	1	0	0.0801282
Insecta	Coleoptera	Carabidae	Pseudanchomenes aptinoides Tarnier	AZE	1	1	0	0.105263
Insecta	Coleoptera	Cerambycidae	Crotchiella brachyptera Israelson	AZE	1	1	0	0.00657895
Insecta	Coleoptera	Ciidae	Atlantocis gillerforsi Israelson	AZE	3	2	0.6829	0.0241453
Insecta	Coleoptera	Curculionidae	Phloeosinus gillerforsi Bright	AZE	4	1	0	0.0401527
Insecta	Coleoptera	Curculionidae	Drouetius borgesi centralis Machado	AZE	4	4	0.9796	0.0962046
Insecta	Coleoptera	Curculionidae	Pseudechinosoma nodosum Hustache	AZE	6	3	0.7917	0.357105
Insecta	Coleoptera	Curculionidae	Calacalles subcarinatus (Israelson)	AZE	8	3	0.5501	0.907663
Insecta	Coleoptera	Dytiscidae	Hydroporus guernei Régimbart	AZE	1	1	0	0.00446429
Insecta	Coleoptera	Dytiscidae	Agabus godmani Crotch	AZE	2	2	0.6616	0.040625
Insecta	Coleoptera	Elateridae	Alestrus dolosus (Crotch)	AZE	6	5	1.07	1.44589
Insecta	Coleoptera	Lathridiidae	Metophthalmus occidentalis Israelson	AZE	3	2	0.5297	0.0774937
Insecta	Coleoptera	Staphylinidae	Phloeostiba azorica (Fauvel)	AZE	2	1	0	0.025641
Insecta	Coleoptera	Staphylinidae	Atheta dryochares Israelson	AZE	3	1	0	0.193697
Insecta	Coleoptera	Zopheridae	Tarphius depressus Gillerfors	AZE	2	3	0.8806	0.179167
Insecta	Coleoptera	Zopheridae	Tarphius tornvalli Gillerfors	AZE	2	2	0.1875	1.0807
Insecta	Coleoptera	Zopheridae	Tarphius azoricus Gillerfors	AZE	4	2	0.1105	1.28332
Insecta	Hemiptera	Cicadellidae	Eupteryx azorica Ribaut	AZE	4	2	0.4741	0.0506495
Insecta	Hemiptera	Cicadellidae	Aphrodes hamiltoni Quartau & Borges	AZE	8	6	1.153	2.00111
Insecta	Hemiptera	Cixiidae	Cixius azoricus azoricus Lindberg	AZE	2	2	0.6145	0.0320513
Insecta	Hemiptera	Lygaeidae	Nysius atlantidum Horváth	AZE	4	3	0.7361	0.0600008
Insecta	Hemiptera	Miridae	Pinalitus oromii J. Ribes	AZE	7	1	0	4.02242
Insecta	Hemiptera	Psyllidae	Strophingia harteni Hodkinson	AZE	8	1	0	1.54579
Insecta	Lepidoptera	Crambidae	Scoparia semiamplalis Warren ?	AZE	4	2	0.4506	0.092342
Insecta	Lepidoptera	Crambidae	Eudonia luteusalis (Hampson) ?	AZE	3	1	0	0.0987833
Insecta	Lepidoptera	Crambidae	Scoparia coecimaculalis Warren ?	AZE	8	4	0.8251	0.520384
Insecta	Lepidoptera	Gelechiidae	Brachmia infuscatella Rebel	AZE	1	1	0	0.00694444
Insecta	Lepidoptera	Geometridae	Ascotis fortunata azorica Pinker	AZE	8	2	0.03785	1.48277
Insecta	Lepidoptera	Geometridae	Xanthorhoe inaequata (Warren)	AZE	8	2	0.08662	1.08652
Insecta	Lepidoptera	Geometridae	Cyclophora azorensis (Prout)	AZE	8	3	0.2728	1.64089
Insecta	Lepidoptera	Gracillariidae	Micrurapteryx bistrigella (Rebel)	AZE	3	2	0.1269	0.0597928
Insecta	Lepidoptera	Noctuidae	Phlogophora interrupta (Warren) ?	AZE	5	5	1.451	0.0849499
Insecta	Lepidoptera	Noctuidae	Mesapamea storai (Rebel)	AZE	4	2	0.1914	0.0301797
Insecta	Lepidoptera	Nymphalidae	Hipparchia azorina occidentalis (Sousa)	AZE	1	2	0.4506	0.00892857
Insecta	Lepidoptera	Yponomeutidae	Argyresthia atlanticella Rebel	AZE	8	5	0.496	10.8424
Insecta	Microcoryphia	Machilidae	Trigoniophthalmus borgesi Mendes et al.	AZE	4	2	0.1091	0.179361
Insecta	Neuroptera	Hemerobiidae	Hemerobius azoricus Tjeder	AZE	8	3	0.4519	1.16853
Insecta	Orthoptera	Conocephalidae	Conocephalus chavesi (Bolivar) ?	AZE	1	1	0	0.00446429
Insecta	Psocoptera	Elipsocidae	Elipsocus brincki Badonnel	AZE	7	2	0.0538	0.993536
Insecta	Psocoptera	Elipsocidae	Elipsocus azoricus Meinander	AZE	7	3	0.1823	0.830886
Insecta	Trichoptera	Limnephilidae	Limnephilus atlanticus Nybom ?	AZE	6	1	0	0.480405
Arachnida	Araneae	Clubionidae	Clubiona decora Blackwall		7	3	0.912	2.05308
Arachnida	Araneae	Dictynidae	Lathys dentichelis (Simon)		7	2	0.09896	5.60819
Arachnida	Araneae	Linyphiidae	Tenuiphantes miguelensis Wunderlich		8	5	1.4	6.82815
Arachnida	Araneae	Linyphiidae	Palliduphantes schmitzi (Kulczynski)		8	6	1.391	2.63942
Arachnida	Araneae	Salticidae	Macaroeris cata (Blackwall)		8	4	0.1526	2.39399
Arachnida	Araneae	Theridiidae	Theridion musivivum Schmidt		7	2	0.4562	0.40402
Arachnida	Araneae	Thomisidae	Xysticus cor Canestrini		8	5	0.9872	3.69509
Insecta	Blattaria	Polyphagidae	Zetha vestita (Brullé)		7	6	0.666	4.24169
Insecta	Coleoptera	Carabidae	Acupalpus flavicollis (Sturm)		1	1	0	0.015625
Insecta	Coleoptera	Carabidae	Acupalpus dubius Schilsky		2	3	1.004	0.0167411
Insecta	Coleoptera	Carabidae	Stenolophus teutonus (Schrank)		4	3	0.7332	0.0453838
Insecta	Coleoptera	Carabidae	Ocys harpaloides (Audinet-Serville)		8	2	0.3145	0.212134
Insecta	Coleoptera	Carabidae	Pterostichus aterrimus aterrimus (Herbst)		3	4	1.096	0.12003
Insecta	Coleoptera	Curculionidae	Pseudophloeophagus aenopiceus (Boheman)		2	2	0.673	0.032197
Insecta	Coleoptera	Curculionidae	Orthochaetes insignis (Aubé)		4	3	0.8961	0.0393735
Insecta	Coleoptera	Curculionidae	Pseudophloeophagus tenax (Wollaston)		8	4	0.9797	0.431291
Insecta	Coleoptera	Dryopidae	Dryops luridus (Erichson)		3	3	0.86	0.0308036
Insecta	Coleoptera	Dryopidae	Dryops algiricus Lucas		2	3	0.2689	0.112798
Insecta	Coleoptera	Dytiscidae	Agabus bipustulatus (Linnaeus)		1	1	0	0.00892857
Insecta	Coleoptera	Leiodidae	Catops coracinus Kellner		3	2	0.6211	0.051588
Insecta	Coleoptera	Phalacridae	Stilbus testaceus (Panzer)		4	4	1.101	0.0989087
Insecta	Coleoptera	Scraptiidae	Anaspis proteus (Wollaston)		8	6	1.371	0.550287
Insecta	Coleoptera	Staphylinidae	Aloconota sulcifrons (Stephens)		3	1	0	0.0755952
Insecta	Coleoptera	Staphylinidae	Stenus guttula guttula Müller		1	1	0	0.00520833
Insecta	Coleoptera	Staphylinidae	Habrocerus capillaricornis (Gravenhorst)		3	2	0.687	0.0294724
Insecta	Coleoptera	Staphylinidae	Scopaeus portai Luze		2	2	0.5623	0.00758547
Insecta	Coleoptera	Staphylinidae	Ocypus aethiops (Waltl)		3	5	1.56	0.662821
Insecta	Coleoptera	Staphylinidae	Sepedophilus lusitanicus (Hammond)		6	3	0.8539	0.74679
Insecta	Coleoptera	Staphylinidae	Quedius curtipennis Bernhauer		4	4	0.9818	1.26136
Insecta	Coleoptera	Staphylinidae	Proteinus atomarius Erichson		6	4	1.008	0.321046
Insecta	Coleoptera	Staphylinidae	Ocypus olens (Muller)		8	5	1.25	1.4808
Insecta	Coleoptera	Staphylinidae	Rugilus orbiculatus orbiculatus (Paykull)		8	5	0.7697	0.972657
Insecta	Coleoptera	Staphylinidae	Quedius simplicifrons (Fairmaire)		4	4	0.6441	0.355421
Insecta	Coleoptera	Staphylinidae	Carpelimus corticinus (Gravenhorst)		7	6	1.305	0.200071
Insecta	Ephemeroptera	Baetidae	Cloeon dipterum (Linnaeus)		1	1	0	0.000641026
Chilopoda	Geophilomorpha	Geophilidae	Geophilus truncorum Bergsoe & Meinert		7	3	0.9989	0.150211
Chilopoda	Geophilomorpha	Linotaeniidae	Strigamia crassipes (C.L. Koch)		3	1	0	0.0807005
Insecta	Hemiptera	Anthocoridae	Orius laevigatus laevigatus (Fieber)		2	2	0.4253	0.056309
Insecta	Hemiptera	Anthocoridae	Brachysteles parvicornis (A. Costa)		4	3	0.9475	0.150568
Insecta	Hemiptera	Aphididae	Aphis craccivora Koch		3	1	0	0.0199252
Insecta	Hemiptera	Aphididae	Aulacorthum solani (Kaltenbach)		2	1	0	0.00584936
Insecta	Hemiptera	Aphididae	Pseudacaudella rubida (Börner)		5	3	0.9003	0.0536714
Insecta	Hemiptera	Aphididae	Amphorophora rubi (Kaltenbach) sensu latiore		2	2	0.5623	0.0158279
Insecta	Hemiptera	Aphididae	Acyrthosiphon pisum Harris		5	5	1.205	0.197673
Insecta	Hemiptera	Cicadellidae	Opsius stactogallus Fieber		3	2	0.1192	0.0289835
Insecta	Hemiptera	Cicadellidae	Anoscopus albifrons (Linnaeus)		8	6	1.441	1.7742
Insecta	Hemiptera	Cydnidae	Geotomus punctulatus (Costa)		4	2	0.1158	0.227804
Insecta	Hemiptera	Delphacidae	Megamelodes quadrimaculatus (Signoret)		8	7	0.9703	2.86762
Insecta	Hemiptera	Drepanosiphidae	Theriaphis trifolii (Monell)		1	4	0.57	0.00448718
Insecta	Hemiptera	Flatidae	Cyphopterum adcendens (Herr.-Schaff.)		8	5	0.4465	3.8852
Insecta	Hemiptera	Lachnidae	Cinara juniperi (De Geer)		6	2	0.09636	1.92201
Insecta	Hemiptera	Lygaeidae	Heterogaster urticae (Fabricius)		1	1	0	0.000641026
Insecta	Hemiptera	Lygaeidae	Plinthisus minutissimus Fieber		2	1	0	0.0231571
Insecta	Hemiptera	Lygaeidae	Beosus maritimus (Scopoli)		3	2	0.3488	0.0109547
Insecta	Hemiptera	Lygaeidae	Microplax plagiata (Fieber)		1	2	0.0672	0.222222
Insecta	Hemiptera	Lygaeidae	Plinthisus brevipennis (Latreille)		6	4	0.9179	0.317271
Insecta	Hemiptera	Lygaeidae	Scolopostethus decoratus (Hahn)		7	6	1.197	0.826029
Insecta	Hemiptera	Lygaeidae	Kleidocerys ericae (Horváth)		8	3	0.436	1.35483
Insecta	Hemiptera	Microphysidae	Loricula coleoptrata (Fallén)		2	2	0.5623	0.0152778
Insecta	Hemiptera	Microphysidae	Loricula elegantula (Bärensprung)		3	3	0.9003	0.0317016
Insecta	Hemiptera	Miridae	Monalocoris filicis (Linnaeus)		5	1	0	0.0818329
Insecta	Hemiptera	Miridae	Heterotoma planicornis (Pallas)		2	1	0	0.0656208
Insecta	Hemiptera	Miridae	Closterotomus norwegicus (Gmelin)		1	1	0	0.00694444
Insecta	Hemiptera	Miridae	Polymerus cognatus (Fieber)		3	2	0.687	0.031622
Insecta	Hemiptera	Miridae	Campyloneura virgula (Herrich-Schaeffer)		5	3	0.9864	0.289396
Insecta	Hemiptera	Nabidae	Nabis pseudoferus ibericus Remane		5	5	0.9434	0.101032
Insecta	Hemiptera	Saldidae	Saldula palustris (Douglas)		2	3	0.3869	0.126282
Insecta	Hemiptera	Tingidae	Acalypta parvula (Fallén)		4	3	0.7822	0.131158
Insecta	Hemiptera	Triozidae	Trioza (Lauritrioza) laurisilvae Hodkinson		8	2	0.05249	2.48464
Insecta	Lepidoptera	Geometridae	Nycterosea obstipata (Fabricius)		8	4	0.425	0.761264
Insecta	Lepidoptera	Noctuidae	Agrotis ipsilon (Hufnagel)		1	1	0	0.00192308
Insecta	Lepidoptera	Noctuidae	Autographa gamma (Linnaeus)		3	2	0.2338	0.016514
Insecta	Lepidoptera	Noctuidae	Chrysodeixis chalcites (Esper)		4	2	0.687	0.0270967
Insecta	Lepidoptera	Noctuidae	Xestia c-nigrum (Linnaeus)		3	2	0.5983	0.019185
Insecta	Lepidoptera	Noctuidae	Mythimna unipuncta (Haworth)		8	6	1.369	0.824085
Chilopoda	Lithobiomorpha	Lithobiidae	Lithobius pilicornis pilicornis Newport		8	6	1.578	5.6464
Insecta	Microcoryphia	Machilidae	Dilta saxicola (Womersley)		6	3	0.6969	0.791308
Arachnida	Opiliones	Phalangiidae	Leiobunum blackwalli Meade		7	7	1.596	4.64
Arachnida	Opiliones	Phalangiidae	Homalenotus coriaceus (Simon)		6	5	1.489	3.55261
Arachnida	Pseudoscorpiones	Neobisiidae	Neobisium maroccanum Beier		4	3	0.7216	0.398764
Insecta	Psocoptera	Caeciliusidae	Valenzuela burmeisteri (Brauer)		5	1	0	0.59077
Insecta	Psocoptera	Caeciliusidae	Valenzuela flavidus (Stephens)		8	3	0.7163	2.12926
Insecta	Psocoptera	Ectopsocidae	Ectopsocus strauchi Enderlein		4	4	1.22	0.155208
Insecta	Psocoptera	Epipsocidae	Bertkauia lucifuga (Rambur)		2	2	0.673	0.0346154
Insecta	Psocoptera	Peripsocidae	Peripsocus milleri (Tillyard)		4	1	0	0.0402244
Insecta	Psocoptera	Peripsocidae	Peripsocus subfasciatus (Rambur)		2	1	0	0.00584936
Insecta	Psocoptera	Peripsocidae	Peripsocus phaeopterus (Stephens)		3	2	0.3251	0.0469488
Insecta	Psocoptera	Psocidae	Atlantopsocus adustus (Hagen)		6	3	0.5665	0.358719
Insecta	Psocoptera	Trichopsocidae	Trichopsocus clarus (Banks)		7	3	0.8099	2.68032
Chilopoda	Scolopendromorpha	Cryptopidae	Cryptops hortensis Leach		7	4	1.313	0.142751
Insecta	Thysanoptera	Aeolothripidae	Aeolothrips collaris Priesner		1	1	0	0.000641026
Insecta	Thysanoptera	Aeolothripidae	Aeolothrips gloriosus Bagnall		4	3	1.044	0.0589767
Insecta	Thysanoptera	Phlaeothripidae	Hoplothrips corticis (De Geer)		7	4	1.256	0.186671
Insecta	Thysanoptera	Thripidae	Thrips atratus Haliday		2	1	0	0.00845353
Insecta	Thysanoptera	Thripidae	Thrips flavus Schrank		2	1	0	0.0234375
Insecta	Thysanoptera	Thripidae	Ceratothrips ericae (Haliday)		3	2	0.6829	0.072516

## Sheet: Foglio7
1.55	1.55		3.55	3.55		5.55	5.55		1.55	1.8
0	0		0	0.13225		0	0		3.55	1.8
1.55	1.55		3.55	3.55		5.55	5.55		5.55	1.8
1.596	0.9003		1.596	0.99305		1.451	0.6616
1.05	2.05		3.05	4.05		5.05	6.05
0	0		0.13225	0.13225		0	0
1.05	2.05		3.05	4.05		5.05	6.05
0.5126	0.5126		0.65865	0.65865		0.15915	0.15915
1.05	2.05		3.05	4.05		5.05	6.05
0.9003	0.9003		0.99305	0.99305		0.6616	0.6616
1.05	2.05		3.05	4.05		5.05	6.05
0.516096	0.516096		0.643635	0.643635		0.334926	0.334926
1.05	1.05		3.05	3.05		5.05	5.05
0	0.9003		0.13225	0.99305		0	0.6616
2.05	2.05		4.05	4.05		6.05	6.05
0	0.9003		0.13225	0.99305		0	0.6616
1.35	1.75		3.35	3.75		5.35	5.75
0	0		0	0		0	0
1.35	1.75		3.35	3.75		5.35	5.75
1.596	1.596		1.596	1.596		1.451	1.451
1.55	1.55		3.55	3.55		5.55	5.55
0	1.596		0	1.596		0	1.451
2.55	2.55		4.55	4.55		6.55	6.55
0.5126	0.516096		0.65865	0.643635		0.15915	0.334926

## Sheet: Foglio9
1.55	1.55		3.55	3.55		5.55	5.55		1.55	1.8
0	0		0	0.13225		0	0		3.55	1.8
1.55	1.55		3.55	3.55		5.55	5.55		5.55	1.8
1.596	0.9003		1.596	0.99305		1.451	0.6616
1.05	2.05		3.05	4.05		5.05	6.05
0	0		0.13225	0.13225		0	0
1.05	2.05		3.05	4.05		5.05	6.05
0.5126	0.5126		0.65865	0.65865		0.15915	0.15915
1.05	2.05		3.05	4.05		5.05	6.05
0.9003	0.9003		0.99305	0.99305		0.6616	0.6616
1.05	2.05		3.05	4.05		5.05	6.05
0.516096	0.516096		0.643635	0.643635		0.334926	0.334926
1.05	1.05		3.05	3.05		5.05	5.05
0	0.9003		0.13225	0.99305		0	0.6616
2.05	2.05		4.05	4.05		6.05	6.05
0	0.9003		0.13225	0.99305		0	0.6616
1.35	1.75		3.35	3.75		5.35	5.75
0	0		0	0		0	0
1.35	1.75		3.35	3.75		5.35	5.75
1.596	1.596		1.596	1.596		1.451	1.451
1.55	1.55		3.55	3.55		5.55	5.55
0	1.596		0	1.596		0	1.451
2.55	2.55		4.55	4.55		6.55	6.55
0.5126	0.516096		0.65865	0.643635		0.15915	0.334926
